# Supplementary material for: Improving Engagement in Antenatal Health Behavior Programs—Experiences of Women Who Did Not Attend a Healthy Lifestyle Telephone Coaching Program
Source: Nutrients. 2023 Apr 12;15(8):1860. doi: 10.3390/nu15081860 (PMC10146126; doi:10.3390/nu15081860)
Supplement: Supplementary file 1 [file nutrients-15-01860-s001.zip]

Archive with 3 entries (3 files):
- Interview schedule S1.pdf
- Questionnaire S1.pdf
- Table S1.pdf
